# Supplementary material for: Occurrence of Presumptive Methicillin-Resistant Staphylococcus aureus and Vancomycin-Resistant Enterococci in Retail Fish and Seafood Products: A Culture-Based Screening Study
Source: Foods. 2026 Jul 16;15(14):2519. doi: 10.3390/foods15142519 (PMC13409438; doi:10.3390/foods15142519)
Supplement: Supplementary file 1 [file foods-15-02519-s001.zip]

Archive with 1 entries (1 files):
- foods-4398438-supplementary.xlsx
