# Supplementary material for: Occurrence of Presumptive Methicillin-Resistant Staphylococcus aureus and Vancomycin-Resistant Enterococci in Retail Fish and Seafood Products: A Culture-Based Screening Study
Source: Foods. 2026 Jul 16;15(14):2519. doi: 10.3390/foods15142519 (PMC13409438; doi:10.3390/foods15142519)
Supplement: Supplementary file 1 [file foods-15-02519-s001.zip › foods-4398438-supplementary.xlsx]

## Sheet: Arkusz1
Table S1. Microbiological results for individual fish and seafood samples analysed in the study.
Product type	Preservation status	Packaging condition	retail outlet type	Enterococcus spp. (CFU/g)	Presumptive VRE	S.aureus (CFU/g)	Presumptive MRSA
seafood	F	P	SF	0	0	10	0
seafood	F	P	FM	2120	30	180	0
seafood	F	P	SF	10	0	260	0
seafood	F	P	SFS	0	0	340	30
seafood	F	B	SF	0	0	0	0
seafood	F	B	FM	0	0	20	0
fish	F	B	SFS	20	0	180	10
fish	F	B	FM	0	0	30	0
fish	F	P	FM	0	0	0	0
seafood	F	P	FM	230	40	520	110
seafood	R	B	SFS	30	0	20	0
fish	R	B	SFS	520	20	240	0
fish	R	B	FM	110	0	120	20
fish	R	B	FM	120	0	30	0
fish	R	P	SF	420	40	360	20
seafood	R	B	SF	7200	80	110	0
fish	R	B	FM	30	0	320	90
fish	R	B	SF	20	0	20	0
fish	R	B	FM	1700	160	250	80
fish	R	B	FM	100	30	240	70
fish	R	P	FM	0	0	40	0
fish	R	P	SF	10	0	10	0
seafood	R	P	SF	0	0	20	0
seafood	R	P	SF	0	0	50	0
seafood	R	P	SFS	0	0	90	40
seafood	R	P	SFS	0	0	20	0
seafood	R	P	SFS	0	0	40	10
fish	R	P	SFS	0	0	10	0
fish	R	P	SFS	0	0	0	0
fish	R	P	SFS	80	0	0	0
fish	R	P	FM	0	0	30	0
fish	R	P	FM	0	0	0	0
fish	R	P	FM	0	0	0	0
fish	R	P	SF	0	0	0	0
fish	R	P	SF	0	0	0	0
fish	R	P	SF	10	0	10	0
fish	R	P	SF	0	0	0	0
seafood	F	P	FM	0	0	20	0
seafood	F	P	SFS	1980	20	160	0
seafood	F	P	SF	30	0	210	0
seafood	F	P	FM	0	0	310	20
seafood	F	B	SFS	0	0	0	0
seafood	F	B	SFS	0	0	30	0
fish	F	B	FM	40	0	180	10
fish	F	B	SF	0	0	30	0
fish	F	P	SF	0	0	0	0
seafood	F	P	SF	180	0	370	50
seafood	R	B	SF	30	0	20	0
seafood	R	B	FM	480	20	210	0
seafood	R	B	SFS	150	0	120	0
seafood	R	B	SFS	120	0	30	0
seafood	R	P	FM	120	20	210	20
seafood	R	B	SF	3200	80	2400	100
fish	R	B	FM	30	0	250	50
fish	R	B	FM	20	0	20	0
fish	R	B	SFS	900	30	240	70
fish	R	B	SF	120	30	260	50
fish	R	P	SFS	0	0	40	0
fish	R	P	SFS	10	0	10	0
fish	R	P	FM	0	0	20	0
fish	R	P	SF	0	0	50	0
fish	R	P	SF	50	0	90	40
fish	R	P	SF	0	0	20	0
fish	R	P	SF	40	0	30	10
fish	R	P	FM	0	0	10	0
fish	R	P	SFS	0	0	0	0
fish	R	P	SFS	80	10	0	0
fish	R	P	FM	0	0	30	0
fish	R	P	SF	60	0	20	0
fish	R	P	FM	0	0	0	0
fish	R	P	FM	0	0	0	0
fish	R	P	SFS	0	0	0	0
fish	R	P	SF	10	0	10	0
fish	R	P	SFS	0	0	0	0
seafood	F	P	SFS	0	0	20	0
seafood	F	P	FM	1980	20	160	0
seafood	F	P	SF	30	0	210	0
seafood	F	P	SF	0	0	310	20
seafood	F	B	SF	0	0	0	0
seafood	F	B	SF	0	0	30	0
seafood	R	B	FM	40	0	180	10
seafood	R	B	SFS	0	0	30	0
seafood	F	P	SFS	50	0	80	20
seafood	F	P	FM	180	0	370	50
seafood	R	B	SF	540	20	610	80
seafood	F	B	FM	0	0	0	0
seafood	F	B	FM	0	0	20	0
fish	F	B	SFS	20	0	80	0
fish	F	B	SF	0	0	30	0
fish	F	B	SFS	0	0	20	0
fish	F	B	SFS	0	0	50	0
fish	F	B	FM	50	0	90	40
fish	F	B	SF	0	0	20	0
fish	F	B	SF	60	20	70	0
fish	F	B	SF	40	0	30	0
fish	F	B	SF	0	0	10	0
fish	F	B	FM	10	0	30	0
fish	F	B	SFS	0	0	10	0
seafood	F	B	SFS	70	0	90	20
Abbreviations: F-frozen; R-fresh; P-packaged; B-unpackaged; SF-supermarket chain; FM-fish market; SFS-specialised fish shop.
